# Supplementary material for: Using Wastewater Surveillance to Monitor Gastrointestinal Pathogen Infections in the State of Oklahoma
Source: Microorganisms. 2023 Aug 30;11(9):2193. doi: 10.3390/microorganisms11092193 (PMC10536226; doi:10.3390/microorganisms11092193)
Supplement: Supplementary file 1 [file microorganisms-11-02193-s001.zip]

Archive with 1 entries (1 files):
- microorganisms-2564294-supplementary.pdf
